# Supplementary material for: Statistical signature of subtle behavioral changes in large-scale assays
Source: PLoS Comput Biol. 2025 Apr 21;21(4):e1012990. doi: 10.1371/journal.pcbi.1012990 (PMC12121925; doi:10.1371/journal.pcbi.1012990)
Supplement: S2 Table — Estimated square of the latent space Maximum Mean Discrepancy (MMD) with the corresponding bootstraped p-values for all lines, complemented by a calculation of the distance between generative and experimental sequences. (CSV) [file pcbi.1012990.s005.csv]

Unnamed: 0	mmd^2	p-value	Sequences distance during stimulus	Sequences distance all	hits Tihana's paper
GMR_SS00886@UAS_TNT_2_0003	0.0183016061782836	1e-05	0.6081379280762109	0.9896382205154928	False
GMR_SS01405@UAS_TNT_2_0003	0.002549409866333	0.00101	0.5682718241622345	0.8435662866807353	False
GMR_SS00874@UAS_TNT_2_0003	0.0113793611526489	2e-05	0.5752045524920203	1.0094938434521072	False
GMR_SS01934@UAS_TNT_2_0003	0.0119562149047851	2e-05	0.703328755953384	0.8304607019418867	False
GMR_SS00912@UAS_TNT_2_0003	0.0179978609085083	1e-05	0.6835908542339718	0.9776580722858804	False
GMR_SS01644@UAS_TNT_2_0003	0.0015541315078735	0.02408	0.6807847910387841	0.6230775588260407	False
GMR_SS02166@UAS_TNT_2_0003	0.0124166011810302	1e-05	0.8060473532317478	0.6750139606193377	False
GMR_SS01938@UAS_TNT_2_0003	0.0135257244110107	1e-05	0.7216143033959374	0.8167367232346838	False
GMR_SS00740@UAS_TNT_2_0003	0.0045369863510131	0.0003	0.52427077788234	0.710843409748565	False
GMR_SS00863@UAS_TNT_2_0003	0.0147924423217773	1e-05	0.346763923070571	0.7203612899873479	False
GMR_SS00712@UAS_TNT_2_0003	0.0075123310089111	3e-05	0.5414914861915439	0.8019278161217832	False
GMR_SS01935@UAS_TNT_2_0003	0.009049654006958	2e-05	0.6993033135988849	0.6462789457679399	False
GMR_SS01986@UAS_TNT_2_0003	0.0120270252227783	2e-05	0.4220755795640581	0.800504004309142	False
GMR_SS00878@UAS_TNT_2_0003	0.0113359689712524	1e-05	0.7813976086430616	0.948150777423102	False
GMR_SS00911@UAS_TNT_2_0003	0.0177830457687377	1e-05	0.8338289244855279	0.98569195101354	False
GMR_SS00888@UAS_TNT_2_0003	0.0818043947219848	1e-05	0.8101260679195882	0.9350268256362164	False
GMR_SS00903@UAS_TNT_2_0003	0.011674165725708	1e-05	0.817677148592394	0.8691594819897228	False
GMR_SS00739@UAS_TNT_2_0003	0.0195523500442504	1e-05	0.5177556598948051	0.8337727389969191	False
GMR_SS00918@UAS_TNT_2_0003	0.0096228122711181	1e-05	0.5580848234433288	0.636819748952669	False
GMR_SS00674@UAS_TNT_2_0003	0.0082252025604248	1e-05	0.4640023368259488	0.7344927689830801	False
GMR_SS01327@UAS_TNT_2_0003	0.0185694694519042	1e-05	1.1065921077378051	0.8386884020354861	False
GMR_SS00925@UAS_TNT_2_0003	0.0231095552444458	1e-05	0.8205507015930822	1.024881635370272	False
GMR_SS00896@UAS_TNT_2_0003	0.0048266649246215	0.00114	0.5764735075104486	0.733814829825147	False
GMR_60G05_AE_01@UAS_TNT_2_0003	-0.2901733517646789	5e-06	0.9465758267026656	0.6976402594568775	False
GMR_44B05_AE_01@UAS_TNT_2_0003	-0.3477715253829956	0.00143	1.5749949155974865	1.2883747120841564	False
GMR_85G05_AE_01@UAS_TNT_2_0003	-0.3431469798088074	1e-05	0.6169878833191941	0.8086693211578232	True
GMR_66A03_AE_01@UAS_TNT_2_0003	-0.3343809247016907	1e-05	0.7438571798049867	0.6924571129353698	False
GMR_70H11_AE_01@UAS_TNT_2_0003	-0.3115765452384949	1e-05	1.269296171553315	0.959471117667435	False
GMR_40A07_AE_01@UAS_TNT_2_0003	-0.3729636073112488	1e-05	0.409112579342946	0.7602869572801847	True
GMR_78G08_AE_01@UAS_TNT_2_0003	-0.3587620854377746	1e-05	0.5994962033022302	0.7748689364242253	False
GMR_27B07_AE_01@UAS_TNT_2_0003	-0.3660309314727783	1e-05	0.4310453214777308	0.6457135135848928	True
GMR_52B08_AE_01@UAS_TNT_2_0003	-0.3439149856567383	1e-05	0.7737251471981782	0.8195825475429718	False
GMR_94F01_AE_01@UAS_TNT_2_0003	-0.3558704257011413	0.00027	1.2769780771399957	1.288983109621706	False
GMR_49E07_AE_01@UAS_TNT_2_0003	-0.3704702258110046	0.05672	1.038292534602423	1.0624125834015468	False
GMR_37A07_AE_01@UAS_TNT_2_0003	-0.3571250438690185	0.00133	1.0124197097559229	1.2265870583540972	False
GMR_47E05_AE_01@UAS_TNT_2_0003	-0.3639106750488281	0.016625	1.4640017442547246	1.2111744727111975	False
GMR_93G03_AE_01@UAS_TNT_2_0003	-0.2699923515319824	1e-05	1.2470506081418775	0.792115239078391	False
GMR_76D11_AE_01@UAS_TNT_2_0003	-0.3619530200958252	0.00606	0.9004833503619195	1.2144716475595327	False
GMR_70A06_AE_01@UAS_TNT_2_0003	-0.3547113537788391	0.00366	1.1522934382693422	1.349935003553374	False
GMR_29D10_AE_01@UAS_TNT_2_0003	-0.3463844060897827	1e-05	1.1839119780373424	0.8503896430154263	False
GMR_18E11_AE_01@UAS_TNT_2_0003	-0.3563650846481323	1e-05	0.574741445005815	0.7976599953900217	False
GMR_31A05_AE_01@UAS_TNT_2_0003	-0.3315388560295105	1e-05	0.6126614975143534	0.6731115689577813	True
GMR_71A10_AE_01@UAS_TNT_2_0003	-0.357466459274292	1e-05	0.606799353408277	0.9230625203259044	False
GMR_27H02_AE_01@UAS_TNT_2_0003	-0.3616335391998291	1e-05	0.5249081606059253	0.8470780458439626	False
GMR_77D08_AE_01@UAS_TNT_2_0003	-0.3629069328308105	4e-05	0.531639265268539	0.6257546716599995	False
GMR_28E01_AE_01@UAS_TNT_2_0003	-0.3640320301055908	0.00059	0.7959390539678881	0.8100291763381502	False
GMR_43D05_AE_01@UAS_TNT_2_0003	-0.3674825429916382	0.011685	0.880597589415032	1.127661187739432	False
GMR_31B07_AE_01@UAS_TNT_2_0003	-0.3711047172546386	0.07744	1.211919202163949	1.3181433191327754	False
GMR_79A08_AE_01@UAS_TNT_2_0003	-0.3496582508087158	1e-05	0.7665619452167942	0.8324160685341409	False
GMR_30B11_AE_01@UAS_TNT_2_0003	-0.3337524533271789	1e-05	0.5052355451102861	0.7681727066691774	True
GMR_45G05_AE_01@UAS_TNT_2_0003	-0.3223960399627685	1e-05	0.7299013990749031	0.7671679587358887	False
GMR_72A10_AE_01@UAS_TNT_2_0003	-0.3745274543762207	0.28143	0.4830481765972105	0.8420073484959825	False
GMR_74F07_AE_01@UAS_TNT_2_0003	-0.3679240942001343	0.01389	0.8330089947959601	1.305690028946164	False
GMR_52B10_AE_01@UAS_TNT_2_0003	-0.372350811958313	0.07337	0.5534266532153871	0.9003129769901457	False
GMR_20F11_AE_01@UAS_TNT_2_0003	-0.377751886844635	1e-05	0.4472093204223009	0.7348216750658687	False
GMR_23E10_AE_01@UAS_TNT_2_0003	-0.3162694573402405	1e-05	0.6925083205829693	0.7912791223673581	False
GMR_20G07_AE_01@UAS_TNT_2_0003	-0.3735929727554321	0.08389	0.5223914910242877	0.762642823353515	False
GMR_70C05_AE_01@UAS_TNT_2_0003	-0.3721268773078918	0.132	1.303897241801102	1.101050614074992	False
GMR_26D12_AE_01@UAS_TNT_2_0003	-0.34633868932724	5e-06	0.4988318187481316	0.7471835712562447	False
GMR_77H12_AE_01@UAS_TNT_2_0003	-0.339077353477478	1e-05	0.5983494631730781	0.6539278065853347	True
GMR_80H05_AE_01@UAS_TNT_2_0003	-0.2898175120353699	1e-05	1.2200369221062	0.8232974717608739	False
GMR_70C09_AE_01@UAS_TNT_2_0003	-0.3452085852622986	1e-05	0.8539210083761899	0.7146893738463109	False
GMR_16C03_AE_01@UAS_TNT_2_0003	-0.3504160046577453	4e-05	1.2523619091603932	1.2721748243824078	False
GMR_23A05_AE_01@UAS_TNT_2_0003	-0.2950892448425293	1e-05	1.0327395662679495	0.7620940061567754	False
GMR_24A10_AE_01@UAS_TNT_2_0003	-0.3468663692474365	1e-05	1.27576836014891	0.7395966184829108	False
GMR_65C03_AE_01@UAS_TNT_2_0003	-0.3549985885620117	1e-05	0.5275366906617346	0.7412486157618231	False
GMR_49H10_AE_01@UAS_TNT_2_0003	-0.3413586616516113	1e-05	0.4744713517729452	0.7945488383407018	True
GMR_40F05_AE_01@UAS_TNT_2_0003	-0.3247350454330444	1e-05	1.289364203570122	0.8339441902324141	False
GMR_38F04_AE_01@UAS_TNT_2_0003	-0.3063520789146423	1e-05	0.6164272894898695	0.8114282706148404	False
GMR_79C09_AE_01@UAS_TNT_2_0003	-0.357979416847229	1e-05	0.6300634161705502	0.7685758835769353	True
GMR_88H09_AE_01@UAS_TNT_2_0003	-0.3044076561927795	1e-05	0.8331946189310019	0.8116128568636176	False
GMR_18B11_AE_01@UAS_TNT_2_0003	-0.3712283968925476	1e-05	0.3293135471127479	0.3853718819349112	False
GMR_29D11_AE_01@UAS_TNT_2_0003	-0.3608583211898803	1e-05	0.7353114285905759	0.6543581681422914	False
GMR_21G04_AE_01@UAS_TNT_2_0003	-0.3625051379203796	1e-05	0.7061021403837188	0.8021211903096048	False
GMR_94B01_AE_01@UAS_TNT_2_0003	-0.3590837717056274	1.5e-05	0.7972482205311066	0.8669840502246925	False
GMR_16D01_AE_01@UAS_TNT_2_0003	-0.3470182418823242	1e-05	0.500493977066646	0.8116565369719223	False
GMR_33D04_AE_01@UAS_TNT_2_0003	-0.3663240075111389	0.00011	0.3899147520319338	0.9000135012447174	False
GMR_65B04_AE_01@UAS_TNT_2_0003	-0.3500915169715881	1e-05	0.5253973626337767	0.868442083584716	False
GMR_13E09_AE_01@UAS_TNT_2_0003	-0.3699570894241333	0.02783	1.0226494403378912	1.074846199446022	False
GMR_20C08_AE_01@UAS_TNT_2_0003	-0.3820679187774658	0.14131	0.3536992623281709	0.7420435159793163	False
GMR_58E05_AE_01@UAS_TNT_2_0003	-0.3499640822410583	1e-05	0.6394100034994017	1.172366852195621	False
GMR_15F05_AE_01@UAS_TNT_2_0003	-0.3382508158683777	5e-06	0.7296586661312009	1.001097514928882	False
GMR_16B04_AE_01@UAS_TNT_2_0003	-0.3656429052352905	1e-05	0.5579515417568631	0.7516148765596733	False
GMR_75D08_AE_01@UAS_TNT_2_0003	-0.3563775420188904	1e-05	0.5640200858060331	0.6922558221163306	False
GMR_29B04_AE_01@UAS_TNT_2_0003	-0.3718636035919189	0.04456	0.5000885795099979	0.7609445416947863	False
GMR_17A03_AE_01@UAS_TNT_2_0003	-0.3024751543998718	1e-05	0.6634020787751933	0.7863542558233526	False
GMR_10A12_AE_01@UAS_TNT_2_0003	-0.3559014201164245	5e-06	0.6307381956124706	0.9543491352333554	False
GMR_29E11_AE_01@UAS_TNT_2_0003	-0.3507254123687744	5e-06	0.4218767889552416	0.6505782378678883	True
GMR_33H12_AE_01@UAS_TNT_2_0003	-0.3706198930740356	0.01014	0.4704187931218715	0.6949365029813039	False
GMR_36H06_AE_01@UAS_TNT_2_0003	-0.3743667602539062	0.28273	1.2543081484035916	1.153695383421406	False
GMR_46C12_AE_01@UAS_TNT_2_0003	-0.374835729598999	0.09759	0.4407773535322588	0.7704367992636825	False
GMR_77E11_AE_01@UAS_TNT_2_0003	-0.3732520937919616	0.17259	0.9112702906985902	1.0872363547943968	False
GMR_45D11_AE_01@UAS_TNT_2_0003	-0.3304754495620727	1e-05	0.4073438037570484	0.8201522362234996	True
GMR_13G12_AE_01@UAS_TNT_2_0003	-0.3662183880805969	0.000255	0.3913147080456385	0.7637501036191531	False
GMR_19H06_AE_01@UAS_TNT_2_0003	-0.3520070314407348	1e-05	0.3926037995041936	0.5438649109063107	False
GMR_64B07_AE_01@UAS_TNT_2_0003	-0.3240240812301636	1e-05	0.4929424567059099	0.6245053255027132	False
GMR_34H04_AE_01@UAS_TNT_2_0003	-0.3622410893440246	5e-06	0.4716083495620993	0.7050655927092185	False
GMR_38B06_AE_01@UAS_TNT_2_0003	-0.3710129857063293	0.09857	0.9494478388910604	1.33524613633586	False
GMR_65C05_AE_01@UAS_TNT_2_0003	-0.3242648839950561	2e-05	1.2239880228386766	1.3747138257009537	False
GMR_71B07_AE_01@UAS_TNT_2_0003	-0.3712407350540161	0.02516	0.563563345361066	0.8280496409910473	False
GMR_51F01_AE_01@UAS_TNT_2_0003	-0.3709216713905334	0.0036	0.3434219110280238	0.5676529558155006	False
GMR_82G03_AE_01@UAS_TNT_2_0003	-0.3165811896324157	5e-06	0.9615316478951036	1.095439393008446	False
GMR_47C09_AE_01@UAS_TNT_2_0003	-0.3465498089790344	5e-06	0.3640056795606405	0.824118527185936	False
GMR_59A01_AE_01@UAS_TNT_2_0003	-0.3696613311767578	0.00391	0.3814070831945264	0.8851266859686965	False
GMR_61E01_AD_01@UAS_TNT_2_0003	-0.2924288511276245	1e-05	0.903102034746797	0.6715607254100057	False
GMR_18G08_AE_01@UAS_TNT_2_0003	-0.3663234114646911	5e-06	0.4678025168369031	0.6342134024265831	True
GMR_64E03_AE_01@UAS_TNT_2_0003	-0.36295086145401	1e-05	0.3476670404744402	0.5484637503198505	True
GMR_10D09_AE_01@UAS_TNT_2_0003	-0.3691789507865906	0.00055	0.2925801054913157	0.6637627589008295	False
GMR_75F01_AE_01@UAS_TNT_2_0003	-0.3587878942489624	1e-05	0.5413922269089673	0.6434340843502562	False
GMR_30A04_AE_01@UAS_TNT_2_0003	-0.3738924264907837	0.72205	0.4629269577407459	0.7771449465808894	False
GMR_28A05_AE_01@UAS_TNT_2_0003	-0.3190658092498779	1e-05	1.038877899331771	0.8568096788628196	False
GMR_58E02_AE_01@UAS_TNT_2_0003	-0.3787989020347595	1e-05	0.3319911581903355	0.6015019332491329	True
GMR_15H08_AE_01@UAS_TNT_2_0003	-0.3489326238632202	1e-05	0.3731270051998847	0.4965811805129434	False
GMR_38E08_AE_01@UAS_TNT_2_0003	-0.3197992444038391	5e-06	0.5688238820411712	0.796384092947597	False
GMR_14F10_AE_01@UAS_TNT_2_0003	-0.3640878796577453	1e-05	0.5877483500306666	0.746552254096198	False
GMR_52G05_AE_01@UAS_TNT_2_0003	-0.2927661538124084	1e-05	1.1668956538895408	0.7332806285692927	False
GMR_51A03_AE_01@UAS_TNT_2_0003	-0.3407369256019592	1e-05	0.8756126931579533	0.8457763471723508	False
GMR_85A01_AE_01@UAS_TNT_2_0003	-0.3775861263275146	0.10557	0.3452263132506886	0.6381963617177779	False
GMR_73H04_AE_01@UAS_TNT_2_0003	-0.3666038513183594	0.00039	0.6225166591472955	0.8768573838296809	True
GMR_16D11_AE_01@UAS_TNT_2_0003	-0.3564417958259582	2e-05	0.6901977635276356	0.9327287678737112	False
GMR_30E03_AE_01@UAS_TNT_2_0003	-0.3792917728424072	0.70068	0.4358132623405548	0.6345043785611006	False
GMR_42C07_AE_01@UAS_TNT_2_0003	-0.363836407661438	0.000465	0.9076651680168096	0.8569900172047843	False
GMR_40F04_AE_01@UAS_TNT_2_0003	-0.3575648069381714	1e-05	0.7424731560872583	0.8591130398692542	False
GMR_32E03_AE_01@UAS_TNT_2_0003	-0.3412079215049743	1e-05	0.437981185187835	0.6881650992031847	False
GMR_54D09_AE_01@UAS_TNT_2_0003	-0.3584869503974914	4e-05	0.8221928710101052	0.8962882688239243	False
GMR_65C02_AE_01@UAS_TNT_2_0003	-0.3336008787155151	1.5e-05	0.9736146132913492	1.3156509426543523	False
GMR_37F03_AE_01@UAS_TNT_2_0003	-0.3424090147018432	5e-06	0.4339747958080016	0.7510324767871672	True
GMR_18F08_AE_01@UAS_TNT_2_0003	-0.3534086942672729	7e-05	1.276160217143003	1.2683636828052944	False
GMR_19G03_AE_01@UAS_TNT_2_0003	-0.3545324206352234	1e-05	0.4738404766905935	0.6592074023487062	False
GMR_19E12_AE_01@UAS_TNT_2_0003	-0.2978820204734802	5e-06	1.0655002041155712	0.7837539727775477	False
GMR_65G02_AE_01@UAS_TNT_2_0003	-0.3391719460487366	1e-05	1.113215948463353	1.115976724587074	False
GMR_48F06_AE_01@UAS_TNT_2_0003	-0.318109929561615	1e-05	1.046210037710095	1.0183273176962622	False
GMR_89C04_AE_01@UAS_TNT_2_0003	-0.2629538178443908	1e-05	1.2585565208407774	0.9039812482661406	False
GMR_26A08_AE_01@UAS_TNT_2_0003	-0.3367380499839782	1e-05	0.4985248340584041	0.6241263929575107	True
GMR_36B03_AE_01@UAS_TNT_2_0003	-0.3709674477577209	0.0111	0.4058473275392432	0.8516148826536798	False
GMR_57E10_AD_01@UAS_TNT_2_0003	-0.368662416934967	7e-05	0.3820201072488158	0.6588728934209271	False
GMR_29C10_AE_01@UAS_TNT_2_0003	-0.3685694932937622	0.00041	0.5086238638717527	0.8341655346826252	False
GMR_25B07_AE_01@UAS_TNT_2_0003	-0.3554723262786865	7e-05	0.7356848840485507	1.2838147606934869	False
GMR_10B07_AE_01@UAS_TNT_2_0003	-0.371148943901062	0.05191	0.6000738502059187	0.9180112913144872	False
GMR_10G02_AE_01@UAS_TNT_2_0003	-0.3596251010894775	1e-05	0.4644891802543553	0.7402752829576773	False
GMR_11B07_AE_01@UAS_TNT_2_0003	-0.3511525988578796	1e-05	0.3415808408692768	0.8264359145383552	False
GMR_88C02_AE_01@UAS_TNT_2_0003	-0.1992530822753906	1e-05	1.1395032964211538	0.7565638341884906	False
GMR_21F09_AE_01@UAS_TNT_2_0003	-0.359452486038208	1e-05	0.4122181990866652	0.8170647030846528	False
GMR_13G10_AE_01@UAS_TNT_2_0003	-0.3450848460197449	5e-06	0.4994487135077775	0.5489380719131195	True
GMR_32A04_AE_01@UAS_TNT_2_0003	-0.3131486773490906	1e-05	0.6614604905875462	0.8518332846842664	False
GMR_26D07_AE_01@UAS_TNT_2_0003	-0.3708873987197876	0.02896	0.7397261136567931	0.7715181721348329	False
GMR_33F10_AE_01@UAS_TNT_2_0003	-0.355196475982666	1e-05	0.6566127940111478	0.6827952886915808	False
GMR_84B11_AE_01@UAS_TNT_2_0003	-0.3274281620979309	1e-05	0.5628388505265409	0.8340295269604951	True
GMR_36G04_AE_01@UAS_TNT_2_0003	-0.3360649347305298	1e-05	0.616379651041072	0.6754803157079392	False
GMR_66C07_AE_01@UAS_TNT_2_0003	-0.3611889481544494	1e-05	0.5222569504395697	0.9347045689230872	True
GMR_32F07_AE_01@UAS_TNT_2_0003	-0.3676609992980957	3e-05	0.5290840631638593	0.8272865397385486	False
GMR_17G06_AE_01@UAS_TNT_2_0003	-0.3585596084594726	1e-05	0.3736533200305107	0.7137939099275834	False
GMR_16F06_AE_01@UAS_TNT_2_0003	-0.3515037298202514	1e-05	0.4219057549017703	0.7071468331586239	False
GMR_85A12_AE_01@UAS_TNT_2_0003	-0.354101300239563	9e-05	1.5296744516452054	1.3385992171633594	False
GMR_58F08_AE_01@UAS_TNT_2_0003	-0.3683884739875793	0.00695	0.7069293333926479	0.9785092938941968	False
GMR_22D08_AE_01@UAS_TNT_2_0003	-0.3508167266845703	5e-06	0.4637648181439026	0.6493891335830981	False
GMR_53H01_AE_01@UAS_TNT_2_0003	-0.3677201271057129	0.00466	0.7291144652310931	0.8274895766819442	False
GMR_56E09_AE_01@UAS_TNT_2_0003	-0.3226157426834106	5e-06	1.023005008067712	0.9077846952313384	True
GMR_37C12_AE_01@UAS_TNT_2_0003	-0.3655605316162109	6e-05	0.7466524568528963	0.8164487921288914	False
GMR_68C05_AE_01@UAS_TNT_2_0003	-0.3613996505737304	2e-05	0.38587555080529	0.7180107922756201	False
GMR_81E08_AE_01@UAS_TNT_2_0003	-0.2568647861480713	1e-05	1.000242157591567	0.8731052430815678	False
GMR_87G02_AE_01@UAS_TNT_2_0003	-0.3632463812828064	0.00016	0.9056265909182332	0.7709984377126621	True
GMR_68A07_AD_01@UAS_TNT_2_0003	-0.3510007262229919	4e-05	0.7383521046973196	0.9541956654726902	False
GMR_46H11_AE_01@UAS_TNT_2_0003	-0.3750762939453125	1e-05	0.3028944017983873	0.5303223991196528	True
GMR_14A02_AE_01@UAS_TNT_2_0003	-0.3650446534156799	0.00111	0.7375727550018134	0.8532322896553008	False
GMR_68B06_AE_01@UAS_TNT_2_0003	-0.322809636592865	5e-06	0.4431386633143223	1.15033574729198	False
GMR_31E06_AE_01@UAS_TNT_2_0003	-0.3423013687133789	1e-05	0.3970168267129899	0.6782190999457867	True
GMR_77H11_AE_01@UAS_TNT_2_0003	-0.3796640038490295	5e-06	0.3606971405733085	0.7185310286190938	False
GMR_36C01_AE_01@UAS_TNT_2_0003	-0.368880033493042	0.00103	0.4782067573115313	0.611889985713437	False
GMR_19F03_AE_01@UAS_TNT_2_0003	-0.3715541362762451	0.16161	1.304943091196057	1.4051803958121736	False
GMR_76G04_AE_01@UAS_TNT_2_0003	-0.3426485657691955	1e-05	0.9062951501401848	0.9406879574300746	False
GMR_42B08_AE_01@UAS_TNT_2_0003	-0.3024047017097473	1e-05	0.874229128787254	0.8329624230034605	False
GMR_16E07_AE_01@UAS_TNT_2_0003	-0.3570020794868469	1e-05	0.4814790263479779	0.6368058358210296	True
GMR_53A10_AE_01@UAS_TNT_2_0003	-0.3699105381965637	0.01303	0.6400679267181212	0.5504713904977583	False
GMR_85G08_AE_01@UAS_TNT_2_0003	-0.3686886429786682	0.01974	0.8689790607611303	0.9199926212888714	False
GMR_16D02_AE_01@UAS_TNT_2_0003	-0.3728827238082886	0.13105	0.512969785352983	0.7523205032931649	False
GMR_76F05_AE_01@UAS_TNT_2_0003	-0.3484494090080261	1e-05	0.4603881265929135	0.5792092628551864	False
GMR_10D05_AE_01@UAS_TNT_2_0003	-0.3102537393569946	1e-05	0.9658904570022104	0.9132198015334768	False
GMR_16D12_AE_01@UAS_TNT_2_0003	-0.3722808957099914	0.17776	1.4029924746474003	1.1436655128873376	False
GMR_68A08_AE_01@UAS_TNT_2_0003	-0.3640851378440857	1e-05	0.4296070708934409	0.699057203535778	False
GMR_78H08_AE_01@UAS_TNT_2_0003	-0.3437837362289428	1e-05	0.9300485752022408	1.2841394852046322	False
GMR_60G08_AE_01@UAS_TNT_2_0003	-0.3294742703437805	1e-05	1.1624159879149918	0.8142589556098061	False
GMR_52F12_AE_01@UAS_TNT_2_0003	-0.3649377226829529	3e-05	0.6096444638628037	0.7975429665212188	False
GMR_54E05_AE_01@UAS_TNT_2_0003	-0.335817813873291	1e-05	1.11857882692882	1.1490060134419486	False
GMR_19D04_AE_01@UAS_TNT_2_0003	-0.3402221798896789	1e-05	0.4373977083463806	0.6698907089753312	False
GMR_92G03_AE_01@UAS_TNT_2_0003	-0.3639984130859375	1e-05	0.37381739128678	0.7647166834631948	False
GMR_75H04_AE_01@UAS_TNT_2_0003	-0.2951831221580505	1e-05	1.0877753192484756	0.8298956480454082	False
GMR_35E02_AE_01@UAS_TNT_2_0003	-0.3438764810562134	1e-05	0.3898407601344905	0.6969687939342525	False
GMR_10E05_AE_01@UAS_TNT_2_0003	-0.3700049519538879	0.0015	0.4007770168715094	0.7846120864824142	False
GMR_26H06_AE_01@UAS_TNT_2_0003	-0.3667722940444946	5e-06	0.5241063184003915	0.7344930493069299	False
GMR_61D08_AD_01@UAS_TNT_2_0003	0.0043317079544067	0.0018	0.328457018320164	0.7277679453304877	True
GMR_37C07_AE_01@UAS_TNT_2_0003	-0.3337209224700928	5e-06	0.4639904055732797	0.6022575175309686	False
GMR_80H11_AE_01@UAS_TNT_2_0003	-0.3323865532875061	1e-05	1.2728264094232895	0.8952427622938576	False
GMR_38B03_AE_01@UAS_TNT_2_0003	-0.357338547706604	4e-05	1.1654872959909897	0.9907619714497188	False
GMR_49E12_AE_01@UAS_TNT_2_0003	-0.3779765367507934	0.05543	0.469020861023759	0.6943142684481842	False
GMR_18E12_AE_01@UAS_TNT_2_0003	-0.3731189966201782	0.00575	0.4223518316297733	0.6315282882254613	False
GMR_38D09_AE_01@UAS_TNT_2_0003	-0.3353663086891174	1e-05	1.2985198753727882	0.8093916245313211	False
GMR_15F02_AE_01@UAS_TNT_2_0003	-0.3430750966072082	1e-05	0.8175763738554256	1.166779646784906	False
GMR_47H07_AE_01@UAS_TNT_2_0003	-0.374961256980896	0.518555	0.8620004216332612	1.2520608345156918	False
GMR_18D09_AE_01@UAS_TNT_2_0003	-0.35142582654953	1e-05	0.4395093518178612	0.6688464588983294	True
GMR_79H06_AE_01@UAS_TNT_2_0003	-0.3830004334449768	0.01427	0.3004871977361594	0.4699491671082135	False
GMR_54A01_AE_01@UAS_TNT_2_0003	-0.3827734589576721	0.02804	0.4987623633876267	0.6893288845875812	False
GMR_80C01_AE_01@UAS_TNT_2_0003	-0.3591141700744629	0.00054	1.2193218604729812	0.8604492658669675	False
GMR_24F10_AE_01@UAS_TNT_2_0003	-0.3701003193855285	0.036585	1.0750575332260808	1.1590662213730965	False
GMR_61F01_AE_01@UAS_TNT_2_0003	-0.3742726445198059	0.31617	1.2551704341219732	1.2245987023097806	False
GMR_20F01_AE_01@UAS_TNT_2_0003	-0.3695313334465027	0.0106	0.5681184698303419	1.024436081884275	False
GMR_38B08_AE_01@UAS_TNT_2_0003	-0.3562085628509521	7e-05	0.8188871973870535	1.07628366379712	False
GMR_25E05_AE_01@UAS_TNT_2_0003	-0.3814540505409241	0.04904	0.4481990176900047	0.7320482488510532	True
GMR_67C05_AE_01@UAS_TNT_2_0003	-0.3248540163040161	1e-05	1.22410072073446	0.8549759407873729	False
GMR_76E09_AE_01@UAS_TNT_2_0003	-0.3385026454925537	1e-05	0.6505532843324758	0.7807135812892388	False
GMR_46H07_AE_01@UAS_TNT_2_0003	-0.3530552983283996	1e-05	0.9458394793936102	0.9164433463397976	False
GMR_28A07_AE_01@UAS_TNT_2_0003	-0.3143015503883362	1e-05	1.3531442802829288	0.8494719181297781	False
GMR_73H07_AE_01@UAS_TNT_2_0003	-0.3685832619667053	1e-05	0.4753368203989477	0.6108845551280129	True
GMR_60F09_AE_01@UAS_TNT_2_0003	-0.3682460188865661	1e-05	0.3092858403005181	0.8604357779092094	False
GMR_19E04_AE_01@UAS_TNT_2_0003	-0.3707271218299866	0.02221	0.4040616982683847	0.8464872003442474	False
GMR_52E12_AE_01@UAS_TNT_2_0003	-0.3623045682907104	8e-05	0.5731597195513052	0.7803322864329494	False
GMR_11F06_AE_01@UAS_TNT_2_0003	-0.343261182308197	1e-05	0.5971156258431072	0.703504731834184	False
GMR_39H04_AE_01@UAS_TNT_2_0003	-0.3134476542472839	5e-06	0.892843455264727	0.8036507743234931	False
GMR_56C09_AE_01@UAS_TNT_2_0003	-0.3672303557395935	0.00028	0.3477904088162566	0.6084106409613779	False
GMR_80B11_AE_01@UAS_TNT_2_0003	-0.3691866993904114	0.00526	0.4434998167047163	0.937738329857847	False
GMR_15F12_AE_01@UAS_TNT_2_0003	-0.3699703216552734	0.006385	0.4520726404501284	0.9074878234613282	False
GMR_75G10_AE_01@UAS_TNT_2_0003	-0.3773683309555053	0.065	0.4733200752916774	0.7238079312105785	False
GMR_10A11_AE_01@UAS_TNT_2_0003	-0.3177696466445923	1e-05	1.3289218126135482	1.2356566048349624	False
GMR_26F10_AE_01@UAS_TNT_2_0003	-0.3494678735733032	7e-05	1.1493255357477206	1.184972720438748	False
GMR_82G02_AE_01@UAS_TNT_2_0003	-0.3531035780906677	5e-05	0.8989759082473566	1.2657988262206787	False
GMR_28E02_AE_01@UAS_TNT_2_0003	-0.3115386962890625	1e-05	0.9272523411869736	0.7747229428863336	False
GMR_39D01_AE_01@UAS_TNT_2_0003	-0.3654318451881408	0.006425	1.014584362869341	1.196988064865706	False
GMR_61A01_AE_01@UAS_TNT_2_0003	-0.3597831130027771	1e-05	0.4446004668733248	0.6817529335769261	False
GMR_82E12_AE_01@UAS_TNT_2_0003	-0.108940839767456	1e-05	1.101630535411248	0.7252210751997396	False
GMR_69F09_AE_01@UAS_TNT_2_0003	-0.3719922304153442	0.08491	0.8171391474556744	0.9544732401818444	False
GMR_54A03_AE_01@UAS_TNT_2_0003	-0.3468942642211914	1e-05	0.5214548523724879	0.7833173783271994	False
GMR_15G08_AE_01@UAS_TNT_2_0003	-0.3478055596351623	1e-05	0.8147555849715206	0.9470106073793774	False
GMR_85B01_AE_01@UAS_TNT_2_0003	-0.3503931164741516	1e-05	0.4173431371458538	0.6619237286897308	True
GMR_46G06_AE_01@UAS_TNT_2_0003	-0.3696736693382263	0.0379	1.1332976942950426	1.308512476176706	False
GMR_92H04_AE_01@UAS_TNT_2_0003	-0.3981788754463196	0.0057	0.3779844161774556	0.6034414713475702	False
GMR_52G06_AE_01@UAS_TNT_2_0003	-0.3636956214904785	0.0031	1.203497024767191	1.2657810537651089	False
GMR_76C04_AE_01@UAS_TNT_2_0003	-0.3480440974235534	2e-05	1.3533059338374258	1.2071898797541232	False
GMR_22H02_AE_01@UAS_TNT_2_0003	-0.3365715146064758	1e-05	0.8415145397608146	0.7931621176251785	True
GMR_75G05_AE_01@UAS_TNT_2_0003	-0.3636460304260254	9e-05	0.563921510658753	1.0135001031937954	False
GMR_42G07_AE_01@UAS_TNT_2_0003	-0.3388749957084656	2e-05	1.3628139538133557	1.2850934053130787	False
GMR_74F03_AE_01@UAS_TNT_2_0003	-0.3533340096473694	5e-06	0.5731999590934732	0.7486138347946651	False
GMR_35G04_AE_01@UAS_TNT_2_0003	-0.3585734963417053	0.00013	0.846104175743617	0.7691906844118955	False
GMR_61E08_AE_01@UAS_TNT_2_0003	-0.3672618865966797	3e-05	0.6470326009355506	0.7720610978755361	False
GMR_30A09_AE_01@UAS_TNT_2_0003	-0.3701815009117126	0.01207	0.6279427558928524	0.7006910230167187	True
GMR_73G07_AE_01@UAS_TNT_2_0003	-0.3612923622131347	0.00079	0.9776281737064916	1.1156292073897105	False
GMR_46H09_AE_01@UAS_TNT_2_0003	-0.3654346466064453	1e-05	0.4366730788933335	0.645091233638273	False
GMR_20G06_AE_01@UAS_TNT_2_0003	-0.3780578970909118	0.595465	0.458875425981572	0.6742063318307905	False
GMR_56H08_AE_01@UAS_TNT_2_0003	-0.3733991980552673	0.10436	0.7160103269308906	0.8114599831847108	False
GMR_32E05_AE_01@UAS_TNT_2_0003	-0.3156442642211914	1e-05	0.5187861987708737	0.7576758609606729	False
GMR_77E09_AE_01@UAS_TNT_2_0003	-0.35091632604599	1e-05	0.6955107374464089	0.7341590015566929	False
GMR_47E06_AE_01@UAS_TNT_2_0003	-0.3668624758720398	1e-05	0.2712973517818811	0.6810166879945353	True
GMR_47E12_AE_01@UAS_TNT_2_0003	-0.2949300408363342	1e-05	1.0134610896041112	0.8338900615699274	False
GMR_78A01_AE_01@UAS_TNT_2_0003	-0.3649622797966003	1e-05	0.4924318347432544	0.7447064682410844	False
GMR_85B09_AE_01@UAS_TNT_2_0003	-0.3665825128555298	5e-06	0.5303524161320318	0.7872458137806883	False
GMR_40F07_AE_01@UAS_TNT_2_0003	-0.367063820362091	0.00013	0.3793240110614231	0.5801391804705176	False
GMR_50E07_AE_01@UAS_TNT_2_0003	-0.3692354559898376	0.01221	0.6824686349537371	0.811424166009276	False
GMR_22D11_AE_01@UAS_TNT_2_0003	-0.3422187566757202	1e-05	0.6990733643812761	0.8877370288399424	False
GMR_50A11_AE_01@UAS_TNT_2_0003	-0.3743950128555298	0.43753	0.5952563952294345	0.8632126710887378	False
GMR_34D08_AE_01@UAS_TNT_2_0003	-0.3475456833839416	1e-05	0.5822711869325388	0.6726884587030467	False
GMR_48F09_AE_01@UAS_TNT_2_0003	-0.3525965809822082	1e-05	0.682659210843816	0.98807837915057	True
GMR_38H01_AE_01@UAS_TNT_2_0003	-0.3460675477981567	1e-05	0.5528119141801198	0.873901803548106	False
GMR_51F05_AE_01@UAS_TNT_2_0003	-0.3671409487724304	1e-05	0.5795783100797697	0.8486000333956245	True
GMR_46F08_AE_01@UAS_TNT_2_0003	-0.372640311717987	0.14707	0.9734701576025864	1.2933802556195946	False
GMR_39D09_AE_01@UAS_TNT_2_0003	-0.3734150528907776	0.03497	0.4556362593712824	0.8123750153403029	False
GMR_91A09_AE_01@UAS_TNT_2_0003	-0.3173485994338989	1e-05	1.00874717384122	0.7755666000766464	False
GMR_36C07_AE_01@UAS_TNT_2_0003	-0.3646832704544067	0.00011	0.3687173587895673	0.9483571869434806	False
GMR_20H08_AE_01@UAS_TNT_2_0003	-0.3725484609603882	0.00353	0.3705478572371286	0.5374784406253612	False
GMR_31F10_AE_01@UAS_TNT_2_0003	-0.3530097603797912	1e-05	0.504890914148063	0.6133681674866036	False
GMR_72F03_AE_01@UAS_TNT_2_0003	-0.3764172792434692	0.63299	1.098912922178971	1.3162078516610487	False
GMR_94F08_AE_01@UAS_TNT_2_0003	-0.3603555560111999	0.0002	0.8642138792673254	0.7500092598751708	False
GMR_73E05_AE_01@UAS_TNT_2_0003	-0.3454335927963257	5e-06	0.7655055059589198	0.9800618428515246	False
GMR_44G02_AE_01@UAS_TNT_2_0003	-0.3416528105735779	5e-06	0.8573548166379169	0.7670616560946096	False
GMR_37D06_AE_01@UAS_TNT_2_0003	-0.2444804310798645	5e-06	1.0716404282855456	0.7807088495094768	False
GMR_53G06_AE_01@UAS_TNT_2_0003	-0.3441607356071472	0.00014	1.2724984915636628	1.2496578102779128	False
GMR_10C07_AE_01@UAS_TNT_2_0003	-0.3734593391418457	0.06722	0.3904920101079163	0.816715468660554	False
GMR_64G02_AE_01@UAS_TNT_2_0003	-0.3728924989700317	0.09332	0.7457598735277277	0.9912627824649796	False
GMR_85A02_AE_01@UAS_TNT_2_0003	-0.3674796819686889	0.01319	0.8362493872901018	1.278870668387004	False
GMR_37G08_AE_01@UAS_TNT_2_0003	-0.348960816860199	1e-05	0.5072485388767527	0.7710252099112246	False
GMR_92H01_AE_01@UAS_TNT_2_0003	-0.333676815032959	1e-05	0.8959348268777902	0.7069285980809294	False
GMR_32G08_AE_01@UAS_TNT_2_0003	-0.3774066567420959	0.702345	1.421901647257343	1.399035217529759	False
GMR_11F05_AE_01@UAS_TNT_2_0003	-0.3029661774635315	1e-05	0.7425189521896933	1.041504972639013	False
GMR_24H12_AE_01@UAS_TNT_2_0003	-0.2652220726013183	5e-06	1.0498552939995498	0.8614092506263147	False
GMR_38D07_AE_01@UAS_TNT_2_0003	-0.3678054213523865	1e-05	0.4220864187434275	0.7947418970963072	False
GMR_70D06_AE_01@UAS_TNT_2_0003	-0.2893872261047363	1e-05	0.621512849401645	0.7834918533469581	False
GMR_11B01_AE_01@UAS_TNT_2_0003	-0.3642513155937195	1e-05	0.4501661409623058	0.6815387671965484	False
GMR_88B06_AE_01@UAS_TNT_2_0003	-0.3534076809883117	1e-05	0.6079737629445415	0.8866867352725664	False
GMR_55C05_AE_01@UAS_TNT_2_0003	-0.3706406950950622	0.00919	0.3395658835233495	0.7273004495631716	True
GMR_73C04_AE_01@UAS_TNT_2_0003	-0.360451340675354	0.00057	1.0634898132520336	0.9974160448257218	False
GMR_14B02_AE_01@UAS_TNT_2_0003	-0.3480986952781677	1e-05	1.2885830190659138	1.2916858230130963	False
GMR_75C01_AE_01@UAS_TNT_2_0003	-0.3081355094909668	1e-05	0.9686813709100954	0.8165271371551325	False
GMR_17C02_AE_01@UAS_TNT_2_0003	-0.3664093613624573	0.00033	0.737893341485798	0.7026493298785815	False
GMR_21D05_AE_01@UAS_TNT_2_0003	-0.3752992153167724	0.00102	0.3307609460035557	0.6042066098092866	False
GMR_60D10_AE_01@UAS_TNT_2_0003	-0.3234742879867553	1e-05	0.5729766634112455	0.819495185965808	True
GMR_47F07_AE_01@UAS_TNT_2_0003	-0.3517356514930725	1e-05	0.7589011132502138	0.8025446716603526	False
GMR_16B02_AE_01@UAS_TNT_2_0003	-0.3705964088439941	0.01965	0.5832100828028878	0.7819202932854205	False
GMR_23G02_AE_01@UAS_TNT_2_0003	-0.3257539272308349	1e-05	0.5585765904209697	0.8370045534519548	True
GMR_52A06_AE_01@UAS_TNT_2_0003	-0.3405414223670959	1e-05	1.2957842610259025	1.2533047920551423	False
GMR_48H02_AE_01@UAS_TNT_2_0003	-0.348438024520874	5e-06	1.1798477413207875	1.1876525952879038	False
GMR_10F08_AE_01@UAS_TNT_2_0003	-0.3658207058906555	1e-05	0.367007713608287	0.7024794433291947	False
GMR_11H11_AE_01@UAS_TNT_2_0003	-0.3688833117485046	1e-05	0.4325707327581044	0.5873281382729092	False
GMR_86D09_AE_01@UAS_TNT_2_0003	-0.3452523350715637	1e-05	0.4951307708009611	0.7374127699677794	True
GMR_48F10_AE_01@UAS_TNT_2_0003	-0.3750640153884887	0.39266	1.4017155174790656	1.5181315418000751	False
GMR_59F08_AE_01@UAS_TNT_2_0003	-0.3183764815330505	0.00881	1.599224018686889	1.5222446223902972	False
GMR_49D10_AE_01@UAS_TNT_2_0003	-0.3710075616836548	0.03715	0.4731439009696701	0.8661666193699128	False
GMR_49C01_AE_01@UAS_TNT_2_0003	-0.3715287446975708	0.0733	1.083402155807498	1.1175121630769362	False
GMR_41D01_AE_01@UAS_TNT_2_0003	-0.3588873147964477	1e-05	0.3827680598624799	0.544959134086968	True
GMR_84B09_AE_01@UAS_TNT_2_0003	-0.3616306781768799	5e-06	0.3837885428939955	0.4832921567238325	True
GMR_47A04_AE_01@UAS_TNT_2_0003	-0.3545610904693603	0.00099	1.3940845132170196	1.281373907949625	False
GMR_72G06_AE_01@UAS_TNT_2_0003	-0.3348398208618164	1e-05	0.4333520353364667	0.9120460471945604	True
GMR_36H01_AE_01@UAS_TNT_2_0003	-0.3638449311256408	2e-05	0.4603544557939336	0.687842368005307	False
GMR_35B09_AE_01@UAS_TNT_2_0003	-0.3402499556541443	1e-05	0.6260508145198522	0.808448203806611	False
GMR_30H09_AE_01@UAS_TNT_2_0003	-0.3729440569877624	1e-05	0.4179171597917491	0.6824648960216562	True
GMR_80B12_AE_01@UAS_TNT_2_0003	-0.2852414846420288	5e-06	1.3326703677912128	0.8315961986418605	False
GMR_34G01_AE_01@UAS_TNT_2_0003	-0.2981784343719482	1e-05	0.6155781753355346	0.6388454757229962	False
GMR_47G07_AE_01@UAS_TNT_2_0003	-0.3694801926612854	0.00998	0.8831698634882275	0.8772526680331876	False
GMR_10E07_AE_01@UAS_TNT_2_0003	-0.3440306186676025	1e-05	0.4463455209600228	0.6788324169421772	False
GMR_17B12_AE_01@UAS_TNT_2_0003	-0.3803853392601013	1e-05	0.2670455334852841	0.5217705566465609	False
GMR_22D04_AE_01@UAS_TNT_2_0003	-0.373249888420105	0.00549	0.3127228107143145	0.5474965268594225	False
GMR_22G12_AE_01@UAS_TNT_2_0003	-0.290286123752594	1e-05	0.8929241284454175	0.6808049224103389	False
GMR_13B06_AE_01@UAS_TNT_2_0003	-0.3650605678558349	3e-05	0.4318514496090587	0.7093898187321095	False
GMR_57D01_AD_01@UAS_TNT_2_0003	-0.36896413564682	0.00184	0.4861676293380378	0.8314186958319075	False
GMR_16E03_AE_01@UAS_TNT_2_0003	-0.3265373706817627	1e-05	0.5909132956720743	0.7489679588791587	True
GMR_37H08_AE_01@UAS_TNT_2_0003	-0.3757754564285278	0.66548	0.9891777275545772	1.3218168399600243	False
GMR_27D10_AE_01@UAS_TNT_2_0003	-0.3518756628036499	1e-05	0.7501971678213882	0.9744985053238308	False
GMR_58E07_AE_01@UAS_TNT_2_0003	-0.3627074360847473	0.00028	0.9743439226871204	0.9217685094275682	False
GMR_15A04_AE_01@UAS_TNT_2_0003	-0.3535001873970032	1e-05	0.6558538919280994	0.7793902654341927	False
GMR_55C12_AE_01@UAS_TNT_2_0003	-0.3498739600181579	1e-05	0.5097645534578984	0.6844924691983445	True
GMR_51G10_AE_01@UAS_TNT_2_0003	-0.3740668892860412	0.41214	0.5787224128577467	0.8273315063688544	False
GMR_72A08_AE_01@UAS_TNT_2_0003	-0.369563341140747	0.01832	1.1645008936305383	0.7850897163592879	False
GMR_93B11_AE_01@UAS_TNT_2_0003	-0.3439087271690368	1e-05	1.3026248104778964	0.8658142067445843	False
GMR_31G11_AE_01@UAS_TNT_2_0003	-0.3705841302871704	0.0082	0.6509636951324596	0.8918511751332855	False
GMR_39F05_AE_01@UAS_TNT_2_0003	-0.2200275063514709	1e-05	0.8157966465673153	0.7644497840205116	True
GMR_40D06_AE_01@UAS_TNT_2_0003	-0.3413492441177368	5e-06	0.465479012140903	0.7654378545135857	False
GMR_10H06_AE_01@UAS_TNT_2_0003	-0.3570773005485534	1e-05	0.5910999248213609	0.7716453032983539	False
GMR_33A07_AE_01@UAS_TNT_2_0003	-0.3630292415618896	1e-05	0.5604303517453724	0.7241231850338443	True
GMR_79F02_AE_01@UAS_TNT_2_0003	-0.3673164844512939	9e-05	0.4715933369585665	0.8619154781636053	False
GMR_78A12_AE_01@UAS_TNT_2_0003	-0.3387339115142822	1e-05	1.1247479204071071	0.9615887617751272	False
GMR_72E03_AE_01@UAS_TNT_2_0003	-0.3705544471740722	0.00307	0.5003063792773285	0.6785539454100865	False
GMR_88B11_AE_01@UAS_TNT_2_0003	-0.3665624856948852	0.00021	0.5491220292184558	1.0133815237182615	False
GMR_85F12_AE_01@UAS_TNT_2_0003	-0.3706698417663574	0.00293	0.5481478442950383	0.9076920392749824	False
GMR_55E05_AE_01@UAS_TNT_2_0003	-0.3718293905258178	0.00945	0.4457388876634767	0.9049592221578624	False
GMR_95A10_AE_01@UAS_TNT_2_0003	-0.2531715631484985	5e-06	1.2797231241886542	1.1091248873898831	False
GMR_21C12_AE_01@UAS_TNT_2_0003	-0.3605236411094665	1e-05	0.5519892771425478	0.7475560749411535	False
GMR_54C03_AE_01@UAS_TNT_2_0003	-0.3422557711601257	1e-05	0.5709527284931876	0.8357644409130791	False
GMR_73F03_AE_01@UAS_TNT_2_0003	-0.3691380620002746	0.2163	1.5207455188776045	1.5751291107893968	False
GMR_20C06_AE_01@UAS_TNT_2_0003	-0.3813222050666809	1e-05	0.4867942132219872	0.8775383855934259	False
GMR_45F08_AE_01@UAS_TNT_2_0003	-0.3502548933029175	1e-05	0.603911111540597	0.7595838718386817	False
GMR_74H08_AE_01@UAS_TNT_2_0003	-0.349797248840332	1e-05	0.7427534321982218	0.8427493824343318	False
GMR_47H09_AE_01@UAS_TNT_2_0003	-0.3714541792869568	5e-06	0.3984712572757889	0.6055861202697694	False
GMR_39E01_AE_01@UAS_TNT_2_0003	-0.337132453918457	1e-05	0.6084568108904932	0.7790131254688553	False
GMR_44H08_AE_01@UAS_TNT_2_0003	-0.3644478321075439	1e-05	0.4296674644862932	0.6597398157562793	True
GMR_28E11_AE_01@UAS_TNT_2_0003	-0.3626447319984436	0.00053	0.592643545616912	0.9558941384095536	False
GMR_69D08_AE_01@UAS_TNT_2_0003	-0.3580226302146911	3.5e-05	0.780995526145809	0.8616864325478398	False
GMR_41E11_AE_01@UAS_TNT_2_0003	-0.3689427375793457	1e-05	0.5610742804064933	0.9018712689403788	False
GMR_16E12_AE_01@UAS_TNT_2_0003	-0.3498156666755676	1e-05	0.6241886691459766	0.7801842410790993	False
GMR_29F08_AE_01@UAS_TNT_2_0003	-0.3543716073036194	1e-05	0.8621049076882723	0.8894511471227358	False
GMR_53F05_AE_01@UAS_TNT_2_0003	-0.3664190769195556	9e-05	0.4959893105426413	0.6514568845849404	False
GMR_50G06_AE_01@UAS_TNT_2_0003	-0.3510476350784302	1e-05	1.07606667102465	0.8670533531657963	False
GMR_48B10_AE_01@UAS_TNT_2_0003	-0.3542696237564087	1e-05	0.45321377750336	1.0252839115046428	False
GMR_83B05_AE_01@UAS_TNT_2_0003	-0.2702574729919433	1e-05	0.968827516203938	0.9398981340542714	False
GMR_18H11_AE_01@UAS_TNT_2_0003	-0.3735278844833374	0.05608	0.541966022588661	0.7176504692781938	False
GMR_53G05_AE_01@UAS_TNT_2_0003	-0.3591806292533874	1e-05	0.5654296803661	0.804192364493262	True
GMR_24G01_AE_01@UAS_TNT_2_0003	-0.3727713227272033	0.02488	0.5513569486357253	0.8700007668565763	False
GMR_38G03_AE_01@UAS_TNT_2_0003	-0.3582143783569336	1e-05	0.5035276372476387	0.8651555618089491	True
GMR_36C12_AE_01@UAS_TNT_2_0003	-0.354461669921875	5e-06	0.9566070508528268	0.8677265874343099	False
GMR_85A03_AE_01@UAS_TNT_2_0003	-0.3609333634376526	1e-05	0.5177947258539043	0.7836083564227865	False
GMR_15B07_AE_01@UAS_TNT_2_0003	-0.3637772798538208	1e-05	0.5810342498126736	0.7792729203345345	False
GMR_76G01_AE_01@UAS_TNT_2_0003	-0.3142393827438354	1e-05	1.2557139912094837	1.0233855605050772	False
GMR_84H10_AE_01@UAS_TNT_2_0003	-0.3731279969215393	0.19613	0.9622530617172836	0.91794714991383	False
GMR_74G10_AE_01@UAS_TNT_2_0003	-0.3747206926345825	0.3719	0.5308470694453811	0.7679961550334187	False
GMR_84D04_AE_01@UAS_TNT_2_0003	-0.3469195365905761	2e-05	1.3003090945272802	1.3244670697630947	False
GMR_45E03_AE_01@UAS_TNT_2_0003	-0.3743237853050232	0.12742	0.5532944059915936	0.816745812947919	False
GMR_38H09_AE_01@UAS_TNT_2_0003	-0.3606103062629699	0.00212	1.0621836566210914	1.280696173391387	False
GMR_23G11_AE_01@UAS_TNT_2_0003	-0.3262912034988403	1e-05	0.4791609717744882	0.5997224255004143	True
GMR_23F06_AE_01@UAS_TNT_2_0003	-0.3366550803184509	1e-05	0.9027430532158948	0.7955141294873576	False
GMR_50H06_AE_01@UAS_TNT_2_0003	-0.3174350261688232	1e-05	0.5582459114266832	0.839197407177774	True
GMR_21A03_AE_01@UAS_TNT_2_0003	-0.3695195317268371	0.00052	0.3778251770771497	0.7799838359016736	False
GMR_54F09_AE_01@UAS_TNT_2_0003	-0.3307165503501892	1e-05	0.7224599572326609	0.9136869821407512	False
GMR_83B04_AE_01@UAS_TNT_2_0003	-0.3702385425567627	0.00039	0.5453206900394294	0.8105939425209836	False
GMR_58F10_AE_01@UAS_TNT_2_0003	-0.3692363500595093	0.00015	0.4367941367830718	0.7517405762079079	False
GMR_79H04_AE_01@UAS_TNT_2_0003	-0.371277391910553	0.0053	0.4403306284629864	0.7298388562845776	False
GMR_11D06_AE_01@UAS_TNT_2_0003	-0.3000232577323913	1e-05	0.7332312871248904	1.0415678786573088	False
GMR_25A08_AE_01@UAS_TNT_2_0003	-0.3609112501144409	1e-05	0.6103399460657782	0.7485465322159246	False
GMR_36F08_AE_01@UAS_TNT_2_0003	-0.3770612478256225	2e-05	0.3802953420054425	0.5460739168162575	True
GMR_74C01_AE_01@UAS_TNT_2_0003	-0.3469886779785156	0.0008	1.2406854429674077	1.4762083307389675	False
GMR_79G12_AE_01@UAS_TNT_2_0003	-0.36347097158432	1e-05	0.5630317305759657	0.7139169450765435	False
GMR_20A06_AE_01@UAS_TNT_2_0003	-0.3523421287536621	1e-05	0.5440602725043301	0.8865264095764178	False
GMR_69B06_AE_01@UAS_TNT_2_0003	-0.3036798238754272	1e-05	1.0033823936434545	0.6831019871458711	False
GMR_23D10_AE_01@UAS_TNT_2_0003	-0.2891795635223388	1e-05	0.5155198447713041	0.5920161832871694	False
GMR_59A05_AE_01@UAS_TNT_2_0003	-0.3494065999984741	1e-05	0.5403462461814612	0.6753224802476554	False
GMR_38B11_AE_01@UAS_TNT_2_0003	-0.3627485632896423	1e-05	0.3075365574033273	0.8587211950699494	False
GMR_21B02_AE_01@UAS_TNT_2_0003	-0.3659636378288269	0.02789	1.0051849339037928	1.339360583687969	False
GMR_46G07_AE_01@UAS_TNT_2_0003	-0.3509011268615722	1e-05	1.2570372076512404	0.8716003609231108	False
GMR_64G05_AE_01@UAS_TNT_2_0003	-0.3709719181060791	0.01267	0.4467312223835401	0.8519129435063372	False
GMR_82B06_AE_01@UAS_TNT_2_0003	-0.3665927052497864	0.00101	0.4895008630859451	0.8261242432859852	False
GMR_10A09_AE_01@UAS_TNT_2_0003	-0.3204633593559265	1e-05	0.686901131828552	0.7777915679935129	False
GMR_49A06_AE_01@UAS_TNT_2_0003	-0.3363063931465149	1e-05	0.4787170957951779	0.8059061805198318	True
GMR_94E09_AE_01@UAS_TNT_2_0003	-0.3481479287147522	1e-05	0.7637653400316002	0.6831276768770593	False
GMR_93A03_AE_01@UAS_TNT_2_0003	-0.3562924265861511	1e-05	0.7590135037107735	0.9156081565762962	False
GMR_24F11_AE_01@UAS_TNT_2_0003	-0.3683469891548157	0.04064	1.1057318649443757	1.2613994093781449	False
GMR_95D02_AE_01@UAS_TNT_2_0003	-0.3706697821617126	0.01682	0.7870483306903265	0.7075215023309209	False
GMR_88C11_AE_01@UAS_TNT_2_0003	-0.3675965070724487	0.00858	1.0351311871173172	1.2221635192074034	False
GMR_52F01_AE_01@UAS_TNT_2_0003	-0.2805120944976806	5e-06	0.8454056779200654	0.8472570175560469	False
GMR_14C10_AE_01@UAS_TNT_2_0003	-0.3669707179069519	1e-05	0.3784484513566772	0.7246662411562687	False
GMR_37C09_AE_01@UAS_TNT_2_0003	-0.3467258810997009	1e-05	0.8153876392442926	0.8843365755013147	False
GMR_39B12_AE_01@UAS_TNT_2_0003	-0.3740851283073425	0.07356	0.4178228647203519	0.9038893066477872	False
GMR_60F02_AE_01@UAS_TNT_2_0003	-0.3626371622085571	1e-05	0.6222052513407043	0.7363363160137433	False
GMR_25H02_AE_01@UAS_TNT_2_0003	-0.2612298727035522	1e-05	0.9156164073553068	0.6985501020418309	False
GMR_59A04_AE_01@UAS_TNT_2_0003	-0.3277410268783569	1e-05	1.24645665944977	0.8846008575286523	False
GMR_66A12_AE_01@UAS_TNT_2_0003	-0.3738897442817688	0.00057	0.4293174795766423	0.6662512252907683	True
GMR_11F02_AE_01@UAS_TNT_2_0003	-0.3728811740875244	0.11648	0.5221895200207531	0.8010285671771417	False
GMR_45B08_AE_01@UAS_TNT_2_0003	-0.3675126433372497	0.01233	0.9239783827563228	1.2730794650353887	False
GMR_39H05_AE_01@UAS_TNT_2_0003	-0.4079892635345459	0.61517	0.3655274968984494	0.7368833462917614	True
GMR_31D10_AE_01@UAS_TNT_2_0003	-0.350568413734436	0.003905	1.350702280684938	1.4464943949769455	False
GMR_27D02_AE_01@UAS_TNT_2_0003	-0.3617454767227173	5e-06	0.4915175754479688	0.8642018533090025	False
GMR_39D08_AE_01@UAS_TNT_2_0003	-0.3572472929954529	5e-06	0.3212351607374095	0.991076986720509	False
GMR_39C02_AE_01@UAS_TNT_2_0003	-0.3429891467094421	1e-05	1.125001343277085	0.8812850311599889	False
GMR_26F05_AE_01@UAS_TNT_2_0003	-0.3745545148849487	0.39487	0.9695994104164172	1.0670230648417915	False
GMR_15E08_AE_01@UAS_TNT_2_0003	-0.3668145537376404	0.00122	0.5950550619525153	0.656622977760382	False
GMR_64A06_AE_01@UAS_TNT_2_0003	-0.3749424815177917	0.57725	0.2810596940960714	0.6642630492668704	False
GMR_46C06_AE_01@UAS_TNT_2_0003	-0.3494846820831299	1e-05	0.5254980054736548	0.6611936037763266	False
GMR_65F09_AE_01@UAS_TNT_2_0003	-0.3711274862289428	0.00938	0.6987589541546361	0.9280917231919218	False
GMR_20G01_AE_01@UAS_TNT_2_0003	-0.371085524559021	0.03174	0.3379461665366532	0.793965485127075	False
GMR_41D03_AE_01@UAS_TNT_2_0003	-0.3203892111778259	1e-05	1.2503104425689038	0.9587364122228048	False
GMR_95B11_AE_01@UAS_TNT_2_0003	-0.289812684059143	5e-06	1.095858012872348	0.8034614129524833	False
GMR_82B09_AE_01@UAS_TNT_2_0003	-0.324697196483612	1e-05	1.24484538280208	0.7585064204997212	False
GMR_17C10_AE_01@UAS_TNT_2_0003	-0.3531421422958374	3e-05	1.025855531958715	1.0656977163272856	False
GMR_30D11_AE_01@UAS_TNT_2_0003	-0.3709908127784729	0.03905	0.374472645637938	0.7784540265386906	False
GMR_62A02_AD_01@UAS_TNT_2_0003	-0.3117234110832214	1e-05	0.8501667741646333	0.8683858374260095	True
GMR_45H03_AE_01@UAS_TNT_2_0003	-0.3598575592041015	2e-05	0.7155979720228614	0.7226158674084545	False
GMR_45C07_AE_01@UAS_TNT_2_0003	-0.3575090765953064	5e-06	0.5555973625238044	0.8034121800550496	False
GMR_75F06_AE_01@UAS_TNT_2_0003	-0.357890784740448	0.00426	1.4772631876192166	1.185252059773376	False
GMR_54C08_AE_01@UAS_TNT_2_0003	-0.3620558381080627	0.00164	0.9467699399391172	1.2386305166749867	False
GMR_77F07_AE_01@UAS_TNT_2_0003	-0.2962980270385742	0.0007	1.4686308102816128	1.533109411354216	False
GMR_44G12_AE_01@UAS_TNT_2_0003	-0.3728141784667969	0.06484	0.4225126370481887	0.9082338226759642	False
GMR_77B12_AE_01@UAS_TNT_2_0003	-0.368018090724945	0.00242	0.7310103546487308	0.9045655929380548	True
GMR_65E06_AE_01@UAS_TNT_2_0003	-0.3689754009246826	5e-06	0.3665058375533508	0.6486237055117585	False
GMR_16A05_AE_01@UAS_TNT_2_0003	-0.3385875821113586	1e-05	1.3176020064384544	1.0205187520954055	False
GMR_16C09_AE_01@UAS_TNT_2_0003	-0.3217482566833496	1e-05	0.857066269423765	0.8323289950308933	False
GMR_36G02_AE_01@UAS_TNT_2_0003	-0.3137379288673401	1e-05	0.6546585032794304	0.7269421392573008	False
GMR_37C11_AE_01@UAS_TNT_2_0003	-0.3736678957939148	0.22235	0.536309677772628	0.6365550954642154	False
GMR_73H12_AE_01@UAS_TNT_2_0003	-0.3639168739318847	0.00118	1.1375958603194996	0.7609394966331255	False
GMR_75B02_AE_01@UAS_TNT_2_0003	-0.3582040071487427	1e-05	0.5022478333905223	0.7558622376446503	False
GMR_40F03_AE_01@UAS_TNT_2_0003	-0.3512881994247436	1e-05	0.8156635400082557	0.815952047408015	False
GMR_84D07_AE_01@UAS_TNT_2_0003	-0.1487407088279724	1e-05	1.0462855913905824	0.7487485314196214	False
GMR_47A09_AE_01@UAS_TNT_2_0003	-0.3692182302474975	1e-05	0.387587657993465	0.7148299929761341	True
GMR_20E02_AE_01@UAS_TNT_2_0003	-0.353151798248291	5e-06	0.6741570918616352	0.7299927921275728	False
GMR_79B04_AE_01@UAS_TNT_2_0003	-0.3070371747016907	1e-05	0.5547180339066373	0.7306839810339338	False
GMR_30A08_AE_01@UAS_TNT_2_0003	-0.3678415417671203	0.00128	0.5921320590592309	0.734387781914857	False
GMR_96A08_AD_01@UAS_TNT_2_0003	-0.3226214647293091	1e-05	0.6867573210735296	0.8073737313876883	False
GMR_72H06_AE_01@UAS_TNT_2_0003	-0.3517177104949951	1e-05	0.282612937925272	0.5563237021776031	True
GMR_25G08_AE_01@UAS_TNT_2_0003	-0.3522365093231201	0.01784	1.3742603415782657	1.579681048324076	False
GMR_80G12_AE_01@UAS_TNT_2_0003	-0.3359888195991516	0.002045	1.4073532024609745	1.5682039095830766	False
GMR_38A07_AE_01@UAS_TNT_2_0003	-0.3507081866264343	1e-05	1.0170565461605052	0.9694366433076318	False
GMR_31H12_AE_01@UAS_TNT_2_0003	-0.3259005546569824	5e-06	0.6820270310407793	0.8070216277397784	False
GMR_51E06_AE_01@UAS_TNT_2_0003	-0.3664121031761169	0.00405	0.6650502556459758	1.0586608996692892	False
GMR_27B12_AE_01@UAS_TNT_2_0003	-0.3514236807823181	1e-05	0.7245800110547158	0.7205007643950223	False
GMR_93D04_AE_01@UAS_TNT_2_0003	-0.3380748033523559	1e-05	1.2773750821752277	0.688536811195525	False
GMR_93F10_AE_01@UAS_TNT_2_0003	-0.3246806263923645	1e-05	0.980536288699796	0.8794173721131714	False
GMR_29G02_AE_01@UAS_TNT_2_0003	-0.2887531518936157	5e-06	0.6008736497908875	0.7515417975049384	False
GMR_74E03_AE_01@UAS_TNT_2_0003	-0.3080031871795654	1e-05	1.1074708923917118	0.9482936107506442	True
GMR_53F11_AE_01@UAS_TNT_2_0003	-0.3404862284660339	1e-05	1.0661605927956068	0.7805234920880035	False
GMR_41F05_AE_01@UAS_TNT_2_0003	-0.3748953342437744	0.44581	0.8989139850905842	1.1353061073565702	False
GMR_22C06_AE_01@UAS_TNT_2_0003	-0.3396417498588562	1e-05	0.4319345785998787	0.9103506690373848	False
GMR_27C05_AE_01@UAS_TNT_2_0003	-0.3474728465080261	1e-05	0.4293628151779024	0.6881448881635314	True
GMR_58F11_AE_01@UAS_TNT_2_0003	-0.3585718870162964	0.00357	1.1437353890466038	1.3013313197289758	False
GMR_92H12_AE_01@UAS_TNT_2_0003	-0.3584657311439514	0.00017	0.9355406592408744	1.021702584256272	False
GMR_14F07_AE_01@UAS_TNT_2_0003	-0.3501730561256408	0.000355	1.4182727312587853	1.158687239127184	False
GMR_39E02_AE_01@UAS_TNT_2_0003	-0.3730062842369079	0.09813	0.492459825216089	0.7622703513634834	True
GMR_14A11_AE_01@UAS_TNT_2_0003	-0.3254280090332031	5e-06	1.0340895310332352	0.8809657311366741	False
GMR_40C04_AE_01@UAS_TNT_2_0003	-0.3662214875221252	5e-05	0.4653119592197633	0.752105331480136	False
GMR_36B06_AE_01@UAS_TNT_2_0003	-0.3552291989326477	1e-05	0.4830868230780664	0.9288475950837118	True
GMR_22C07_AE_01@UAS_TNT_2_0003	-0.3466306924819946	1e-05	0.4738988898266242	0.8445197345121976	False
GMR_31G02_AE_01@UAS_TNT_2_0003	-0.3734806180000305	0.10029	0.6558203462906118	0.7784465083136133	False
GMR_37F06_AE_01@UAS_TNT_2_0003	-0.3725300431251526	0.01876	0.5022223847880006	0.6771130473298889	False
GMR_64H03_AE_01@UAS_TNT_2_0003	-0.335218071937561	1e-05	0.8227210050719643	1.1567369068900215	False
GMR_17F10_AE_01@UAS_TNT_2_0003	-0.3347740769386291	1e-05	0.4796715534237368	0.7740895078442815	True
GMR_54C02_AE_01@UAS_TNT_2_0003	-0.3400511741638183	5e-06	0.7129448403127938	0.8158246371050373	False
GMR_32E04_AE_01@UAS_TNT_2_0003	-0.3716126680374145	0.04661	0.7435118632435286	0.8258684801253449	True
GMR_52G08_AE_01@UAS_TNT_2_0003	-0.3366495966911316	1e-05	0.460382503225024	0.684540216588412	True
GMR_84G07_AE_01@UAS_TNT_2_0003	-0.2901535630226135	8e-05	1.5922638235536115	1.5682013312862924	False
GMR_17B10_AE_01@UAS_TNT_2_0003	-0.3759880065917969	1e-05	0.4032037031028022	0.6416004604836998	True
GMR_47B12_AE_01@UAS_TNT_2_0003	-0.338545024394989	1e-05	0.9425600381829512	0.8113248550159766	False
GMR_38H10_AE_01@UAS_TNT_2_0003	-0.361293077468872	0.00258	0.7405270475930633	1.281071490636997	False
GMR_18A10_AE_01@UAS_TNT_2_0003	-0.3523199558258056	0.00021	1.402006180371011	1.368707104450657	False
GMR_60G09_AE_01@UAS_TNT_2_0003	-0.3734440207481384	0.00432	0.4199066588086488	0.7331607451386554	False
GMR_32B12_AE_01@UAS_TNT_2_0003	-0.3685544729232788	0.0011	0.430529403978393	0.8213073327160925	False
GMR_28A12_AE_01@UAS_TNT_2_0003	-0.3611122369766235	5e-05	0.7888518786457156	0.8765597837948291	False
GMR_52F10_AE_01@UAS_TNT_2_0003	-0.3746173977851867	0.31724	0.6078852283254847	0.7902859730224526	False
GMR_87G04_AE_01@UAS_TNT_2_0003	-0.3729919195175171	0.09041	0.5842863672341073	0.8458882276495072	False
GMR_82F06_AE_01@UAS_TNT_2_0003	-0.3715457916259765	0.070895	1.0929028884410223	0.869646160465486	False
GMR_58H11_AE_01@UAS_TNT_2_0003	-0.3685507774353027	3e-05	0.5742161619659943	0.6693314516643876	False
GMR_65F10_AE_01@UAS_TNT_2_0003	-0.277565598487854	1e-05	0.9339835013669648	0.8080343509665676	False
GMR_18F10_AE_01@UAS_TNT_2_0003	-0.3697930574417114	0.00232	0.5706500491404598	0.8728905386058099	False
GMR_17A11_AE_01@UAS_TNT_2_0003	-0.3630512356758117	1e-05	0.3894521627380631	0.8148151726547554	False
GMR_66B07_AE_01@UAS_TNT_2_0003	-0.175687551498413	1e-05	0.9782706574309884	0.7064896946767686	False
GMR_80D10_AE_01@UAS_TNT_2_0003	-0.3660430312156677	0.00224	0.8759425323762827	0.8160433543979906	False
GMR_12A10_AE_01@UAS_TNT_2_0003	-0.2825049161911011	1e-05	0.7231529948035644	0.8189562324731217	False
GMR_16G10_AE_01@UAS_TNT_2_0003	-0.3701830506324768	0.045275	1.090251285203196	0.9456035928788212	False
GMR_11B11_AE_01@UAS_TNT_2_0003	-0.3593358397483825	1e-05	0.484918447713783	0.7548855388569148	False
GMR_57F07_AD_01@UAS_TNT_2_0003	-0.3457245230674743	5e-06	0.6534178216025536	1.124621089187464	False
GMR_23C12_AE_01@UAS_TNT_2_0003	-0.2853146195411682	1e-05	0.7036313546128606	0.7518908463770064	False
GMR_24G12_AE_01@UAS_TNT_2_0003	-0.3709530830383301	1e-05	0.4303825671306674	0.7107125326817916	False
GMR_69C11_AE_01@UAS_TNT_2_0003	-0.3587222099304199	0.00013	1.0525915677278652	0.8792366568868577	False
GMR_58G09_AE_01@UAS_TNT_2_0003	-0.3752163648605346	1e-05	0.3785855205319108	0.6524234719808742	True
GMR_30E09_AE_01@UAS_TNT_2_0003	-0.3746829032897949	2e-05	0.3888685002228956	0.5508822822711773	False
GMR_25D12_AE_01@UAS_TNT_2_0003	-0.3256248235702514	1e-05	0.5809771650580268	0.7673341209574857	False
GMR_88H03_AE_01@UAS_TNT_2_0003	-0.1695694923400879	1e-05	1.1901134571896643	0.7524703195844004	False
GMR_68C09_AE_01@UAS_TNT_2_0003	-0.3581607937812805	1.5e-05	1.0902491859668355	0.936493923931955	False
GMR_37F01_AE_01@UAS_TNT_2_0003	-0.3708205223083496	0.02302	0.7884670536506709	1.0051339748719397	False
GMR_46C01_AE_01@UAS_TNT_2_0003	-0.3706569075584411	0.00392	1.070110292605856	0.8382453670610821	False
GMR_23F01_AE_01@UAS_TNT_2_0003	-0.3021475672721863	1e-05	1.1797193965604649	0.7817643965355238	False
GMR_31F03_AE_01@UAS_TNT_2_0003	-0.3726755976676941	0.06122	0.479640510713117	0.9327215275437362	False
GMR_9C07_AE_01@UAS_TNT_2_0003	-0.3654376864433288	1e-05	0.3676422329736435	0.6756665848190239	False
GMR_66C08_AE_01@UAS_TNT_2_0003	-0.3649206757545471	1e-05	0.2957897308605869	0.6844010066430841	False
GMR_25F10_AE_01@UAS_TNT_2_0003	-0.3699217438697815	0.03127	0.8841676346916165	1.2989968865113035	False
GMR_12F10_AE_01@UAS_TNT_2_0003	-0.3663209080696106	0.01137	0.943178231645968	1.1364123513536726	True
GMR_57B05_AD_01@UAS_TNT_2_0003	-0.3695067763328552	0.00806	0.506445044558333	0.7031664440481822	False
GMR_27A02_AE_01@UAS_TNT_2_0003	-0.3624657988548279	1e-05	0.3489090656118152	0.6271299048051224	False
GMR_32H08_AE_01@UAS_TNT_2_0003	-0.3311493992805481	1e-05	0.5629036514364869	0.762337871176605	False
GMR_58G10_AE_01@UAS_TNT_2_0003	-0.3744844198226928	0.200495	0.4724595888624092	0.8480158431410687	False
GMR_79E02_AE_01@UAS_TNT_2_0003	-0.3882270455360412	1e-05	0.372654858872457	0.5915865139809072	True
GMR_38A10_AE_01@UAS_TNT_2_0003	-0.3746833205223083	1e-05	0.3593769505536659	0.6619601600920246	False
GMR_15G09_AE_01@UAS_TNT_2_0003	-0.3408794403076172	5e-06	1.4048806625500108	1.1757992239356616	False
GMR_11A06_AE_01@UAS_TNT_2_0003	-0.3675747513771057	0.00046	0.3505765505831504	0.7365556059591106	False
GMR_36B02_AE_01@UAS_TNT_2_0003	-0.3638061285018921	1e-05	0.5169112271804679	0.7978068402774958	False
GMR_47B04_AE_01@UAS_TNT_2_0003	-0.3533833622932434	1e-05	0.7649381724434337	0.985260241631543	False
GMR_69E06_AE_01@UAS_TNT_2_0003	-0.3465688824653625	1e-05	0.5946673000490669	1.0574539675561692	False
GMR_46B01_AE_01@UAS_TNT_2_0003	-0.369552731513977	2e-05	0.3557570250433909	0.7516942965622485	True
GMR_39C10_AE_01@UAS_TNT_2_0003	-0.3712140917778015	0.02164	0.787392687759933	0.8640697265479838	False
GMR_93A07_AE_01@UAS_TNT_2_0003	-0.3741211295127868	0.25983	0.905827568683052	1.165794434459147	False
GMR_21D09_AE_01@UAS_TNT_2_0003	-0.3718598484992981	3.5e-05	0.3196904310558578	0.7601835842169435	False
GMR_79F08_AE_01@UAS_TNT_2_0003	-0.356343924999237	1e-05	0.6238137105109047	0.7508129637537129	True
GMR_13A08_AE_01@UAS_TNT_2_0003	-0.3129696846008301	1e-05	0.4624213082219577	0.6823378446275351	True
GMR_52G02_AE_01@UAS_TNT_2_0003	-0.3694902658462524	0.00264	0.4922922850509427	0.7540606941419894	False
GMR_56H09_AE_01@UAS_TNT_2_0003	-0.3629317283630371	2.5e-05	0.4748897546372564	0.8384639429520583	False
GMR_9D11_AE_01@UAS_TNT_2_0003	-0.3697362542152405	9e-05	0.576824537356341	0.8612512137490437	False
GMR_20D06_AE_01@UAS_TNT_2_0003	-0.3595874905586242	1e-05	0.441080338361304	0.6698956594639216	True
GMR_41F02_AE_01@UAS_TNT_2_0003	-0.3514416217803955	0.00154	1.4850971318695525	1.3851723180960387	False
GMR_34G06_AE_01@UAS_TNT_2_0003	-0.2189984917640686	1e-05	0.5767470571635853	0.6996371686116322	False
GMR_55H11_AE_01@UAS_TNT_2_0003	-0.3472027778625488	5e-06	0.4380742250281841	0.6953407805393832	False
GMR_39G09_AE_01@UAS_TNT_2_0003	-0.3606795072555542	5e-06	0.3134811051146535	0.801706632189372	False
GMR_47D07_AE_01@UAS_TNT_2_0003	-0.3610836267471313	0.00015	1.0011286775204795	0.9256008614373024	False
GMR_36H03_AE_01@UAS_TNT_2_0003	-0.3265039324760437	1e-05	0.6723788346413415	0.8673799498360801	False
GMR_50C09_AE_01@UAS_TNT_2_0003	-0.3505616188049316	1e-05	0.5946752609770916	0.7562773069214719	False
GMR_27H06_AE_01@UAS_TNT_2_0003	-0.3744685649871826	0.01573	0.4441303760123336	0.8197367883250856	False
GMR_47H04_AE_01@UAS_TNT_2_0003	-0.3591293692588806	5e-05	1.0853007195939943	1.066554004515385	False
GMR_78H06_AE_01@UAS_TNT_2_0003	-0.3527424931526184	1e-05	0.6625598200566551	0.7703034512400161	False
GMR_74D08_AE_01@UAS_TNT_2_0003	-0.2311099171638488	1e-05	1.0129094741858762	0.8643836867268456	False
GMR_21B05_AE_01@UAS_TNT_2_0003	-0.2583481073379516	1e-05	0.8425479693076501	0.776971716896406	False
GMR_12F01_AE_01@UAS_TNT_2_0003	-0.2581899166107178	5e-06	0.9179433866049104	0.8220887213215059	False
GMR_11A07_AE_01@UAS_TNT_2_0003	-0.3698831796646118	0.004335	0.5657498616018909	0.8451229711988182	True
GMR_42H01_AE_01@UAS_TNT_2_0003	-0.3773850202560425	0.90935	1.1571072660284538	1.2636166817728738	False
GMR_76B02_AE_01@UAS_TNT_2_0003	-0.3344168066978454	5e-06	1.01848430207123	0.9397692444256376	False
GMR_48B09_AE_01@UAS_TNT_2_0003	-0.3692564368247986	0.00388	0.5074498847923052	0.8592611322309875	False
GMR_40D07_AE_01@UAS_TNT_2_0003	-0.3624366521835327	0.00066	0.7628511866542785	0.9447868743998108	False
GMR_36E08_AE_01@UAS_TNT_2_0003	-0.3391128778457641	1e-05	0.532308310407223	0.7032362128233066	True
GMR_64F07_AE_01@UAS_TNT_2_0003	-0.3375546932220459	1e-05	0.7818635638882122	0.6561617416369327	False
GMR_76A04_AE_01@UAS_TNT_2_0003	-0.3655109405517578	3e-05	0.3942918783002465	0.6989880998275619	True
GMR_95B09_AE_01@UAS_TNT_2_0003	-0.3737649917602539	0.00082	0.4446565299793615	0.6694391005484607	False
GMR_34E03_AE_01@UAS_TNT_2_0003	-0.2744792103767395	1e-05	1.2654734638587544	1.370496141376496	False
GMR_19F06_AE_01@UAS_TNT_2_0003	-0.3503269553184509	5e-06	0.4750576380028517	0.6087003856105384	False
GMR_71C03_AE_01@UAS_TNT_2_0003	-0.3603428602218628	1e-05	0.4976781598325533	0.8265643069241799	True
GMR_90D03_AD_01@UAS_TNT_2_0003	-0.301101803779602	1e-05	1.214981257820383	0.798706481414292	False
GMR_69F06_AE_01@UAS_TNT_2_0003	-0.3581615686416626	1e-05	0.5373529975878211	0.7096429135700341	False
GMR_50B05_AE_01@UAS_TNT_2_0003	-0.2858078479766845	1e-05	0.7855489732867633	0.7317775868480709	False
GMR_20G04_AE_01@UAS_TNT_2_0003	-0.3611786365509033	1e-05	0.5402922276904598	0.6994242262054788	False
GMR_68B05_AE_01@UAS_TNT_2_0003	-0.3637573719024658	1e-05	0.3203576990434242	0.9315713358548692	False
GMR_44C01_AE_01@UAS_TNT_2_0003	-0.3285701274871826	1e-05	0.506832348798337	0.7815429531750582	False
GMR_25F04_AE_01@UAS_TNT_2_0003	-0.3538642525672912	0.00012	1.351231755183416	1.3474257807801189	False
GMR_12A02_AE_01@UAS_TNT_2_0003	-0.3474022150039673	1e-05	0.6922746376772778	0.7380533886354523	False
GMR_54G08_AE_01@UAS_TNT_2_0003	-0.299748957157135	5e-06	1.183602996720498	0.8420878050688518	False
GMR_49D11_AE_01@UAS_TNT_2_0003	-0.3181442022323608	1e-05	0.9823065137749868	1.487960343000422	False
GMR_13B11_AE_01@UAS_TNT_2_0003	-0.348956823348999	1e-05	0.576340257465006	0.8505277957294984	False
GMR_54F05_AE_01@UAS_TNT_2_0003	-0.3623483777046203	0.00208	0.8010131835357653	1.2228087580507023	False
GMR_29B01_AE_01@UAS_TNT_2_0003	-0.3709240555763244	0.07321	0.8926248335909303	1.3616914623526295	False
GMR_45F04_AE_01@UAS_TNT_2_0003	-0.3731261491775512	0.10395	0.8383190765122164	0.7017674807388273	False
GMR_34A10_AE_01@UAS_TNT_2_0003	-0.3730080723762512	0.0042	0.404520993884474	0.898671377152343	True
GMR_19F12_AE_01@UAS_TNT_2_0003	-0.3530634045600891	1e-05	0.7823871078395881	0.7293612193080676	False
GMR_31E11_AE_01@UAS_TNT_2_0003	-0.3636670708656311	6e-05	0.5430577913542901	0.8940932933138317	True
GMR_17F01_AE_01@UAS_TNT_2_0003	-0.3721432089805603	0.11481	1.0269173226729702	1.1566941699850175	False
GMR_30E06_AE_01@UAS_TNT_2_0003	-0.3432464003562927	5e-06	0.6165311702712416	0.7716458766685284	False
RD_206@UAS_TNT_2_0003	-0.3655964136123657	1e-05	0.6655537236975588	0.856461559140221	True
EXT_iav-GAL4@UAS_TNT_2_0003	-0.3082414865493774	0.9968	0.4028893022803138	0.0	True
JHS_OK107_4@UAS_TNT_2_0003	-0.3367873430252075	2e-05	1.031900141507762	1.1070601480247169	False
